# Supplementary material for: Identification and Evolution Analysis of the Complete Methyl Farnesoate Biosynthesis and Related Pathway Genes in the Mud Crab, Scylla paramamosain
Source: Int J Mol Sci. 2022 Aug 21;23(16):9451. doi: 10.3390/ijms23169451 (PMC9409210; doi:10.3390/ijms23169451)
Supplement: Supplementary file 1 [file ijms-23-09451-s001.zip]

Archive with 3 entries (2 files):
- ijms-1856304-supplementary/
- ijms-1856304-supplementary/Supplementary figures.pdf
- ijms-1856304-supplementary/Supplementary tables.xlsx
